# Supplementary material for: Prevalence of hookworm infection and its proportion among pregnant women with intestinal helminth infection in Ethiopia: A systematic review and meta-analysis
Source: PLoS Negl Trop Dis. 2026 Jun 10;20(6):e0014376. doi: 10.1371/journal.pntd.0014376 (PMC13252847; doi:10.1371/journal.pntd.0014376)
Supplement: S1 Data — (XLSX) [file pntd.0014376.s002.xlsx]

## Sheet: Sheet1
Author	Published year	study setting	study design	region	Year	study period	methods of dx	Technique	Samplesize	Cases	Cases HW	samplesize2	Prop	Pre
Kumera G. et al, 2018	2018	institution based	cross-sectional	Amhara	2016	July and August 2016	Direct wet-mount and Concentration technique	wet+concentration	234	38	20	low	52.6316	8.54701
Feleke B.E. et al, 2018	2018	Community based	cross-sectional	Amhara	2016	November 2015 to January 2016	Concentration technique	concentration	783	595	111	high	18.6555	14.1762
lebso m. et al, 2017	2017	Community based	cross-sectional	Southern Ethiopia	2015	May-June 2015	Direct wet-mount	wet	507	161	54	high	33.5404	10.6509
Getachew M. et al, 2013	2013	Community based	cross-sectional	Southern Ethiopia	2011	August to September, 2011	Concentration technique	concentration	388	159	114	low	71.6981	29.3814
Shiferaw M.B. et al, 2015	2015	institution based	cross-sectional	Amhara	2015	March to June 2015	Direct wet-mount	wet	464	97	68	high	70.1031	14.6552
Tesfay D.J. etal, 2015	2015	institution based	cross-sectional	Southern Ethiopia	2013	October 1 to 30, 2013	Direct wet-mount	wet	258	76	18	low	23.6842	6.97674
Hailu T. et al, 2020	2020	institution based	cross-sectional	Amhara	2017	February 2017 to June 2017	Concentration technique	concentration	743	145	138	high	95.1724	18.5734
Mengist H.M. et al, 2017	2017	institution based	cross-sectional	Oromia	2016	November 2015 and January 2016	Direct wet-mount and Concentration technique	wet+concentration	372	92	58	low	63.0435	15.5914
Alula G.A. et al, 2021	2021	institution based	cross-sectional	Amhara	2019	November 2018 to March 2019	Direct wet-mount and Concentration technique	wet+concentration	384	76	20	low	26.3158	5.20833
Belyhun Y. et al, 2010	2010	Community based	Cohort	Southern Ethiopia	2007	July 2006 and June 2007	Concentration technique	concentration	908	395	328	high	83.038	36.1233
Tefera Girum, 2014	2014	institution based	cross-sectional	Southern Ethiopia	2014	April, 1/2014 – June 30/ 2014	Direct wet-mount and Concentration technique	wet+concentration	748	436	128	high	29.3578	17.1123
Bolka M. et al, 2019	2019	institution based	cross-sectional	Southern Ethiopia	2018	June and July 2018	Direct wet-mount and Concentration technique	wet+concentration	352	135	39	low	28.8889	11.0795
Gebrehiwet M.G. et al, 2019	2019	institution based	cross-sectional	Amhara	2018	2018	Concentration technique	concentration	448	229	179	high	78.1659	39.9554
Derso A. et al, 2016	2016	institution based	cross-sectional	Amhara	2014	November 2013 to January 2014	Concentration technique	concentration	384	66	21	low	31.8182	5.46875
Aschale Y. et al, 2022	2022	Community based	cross-sectional	Amhara	2021	March 2021 to July 2021	Direct wet-mount	wet	363	120	114	low	95	31.405
Kefyalew F. et al, 2014	2014	institution based	cross-sectional	Harerege	2013	March to June, 2013	Concentration technique	concentration	258	96	16	low	16.6667	6.20155
Yesuf D.A. et al, 2019	2019	institution based	cross-sectional	Oromia	2019	April 1 to May 15, 2019	Direct wet-mount and Concentration technique	wet+concentration	315	135	106	low	78.5185	33.6508
Shiferaw M.B. et al, 2017	2017	institution based	cross-sectional	Amhara	2015	March to June, 2015	Direct wet-mount	wet	180	38	36	low	94.7368	20
Damtie D. et al, 2021	2021	institution based	cross-sectional	Amhara	2019-2020	30 November 2019 to 07 March 2020	Direct wet-mount and Concentration technique	wet+concentration	280	99	25	low	25.2525	8.92857
Demeke G. et al, 2021	2021	institution based	Cohort	Amhara	2017-2020	December 2017 to February 2019.	Concentration technique	concentration	278	74	48	low	64.8649	17.2662
Bekele A. et al, 2016	2016	institution based	cross-sectional	Southern Ethiopia	2015	February 16 to April 8, 2015	Direct concentration technique	concentration	332	5	2	low	40	0.60241
Alemayehu A. et al, 2016	2016	institution based	cross-sectional	Gambela	2015	April 15 to June 30, 2015	Direct wet-mount and Concentration technique	wet+concentration	360	68	16	low	23.5294	4.44444
Ejeta E. et al, 2014	2014	institution based	cross-sectional	Oromia	2014	April to May, 2014	Direct wet-mount	wet	286	22	11	low	50	3.84615
Gedefaw L. et al, 2014	2015	institution based	cross-sectional	Southern Ethiopia	2014	January to March 2014	Direct wet-mount	wet	363	50	11	low	22	3.0303
Kumera G. et al, 2018	2018	institution based	cross-sectional	Amhara	2016	January and February 2016	Direct wet-mount and Concentration technique	wet+concentration	409	74	13	high	17.5676	3.17848
Buchala A.D. et al, 2022	2022	institution based	cross-sectional	Southern Ethiopia	2021	16 January to 15 February 2021	Direct wet-mount and Concentration technique	wet+concentration	400	67	11	high	16.4179	2.75
Yesuf N.N. et al, 2021	2021	institution based	cross-sectional	Amhara	2019	September to December 2019	Direct wet-mount	wet	286	57	39	low	68.4211	13.6364
Kebede E. et al, 2022	2022	institution based	cross-sectional	Amhara	2019	October 2018 to February 2019	Direct wet-mount and Concentration technique	wet+concentration	335	72	10	low	13.8889	2.98507
Kumera G. et al, 2015	2015	institution based	cross-sectional	Amhara	2014	March to May, 2014	Direct wet-mount	wet	377	57	19	low	33.3333	5.03979
Wachamo D. et al, 2021	2021	institution based	cross-sectional	Southern Ethiopia	2020	September 01, 2019, up to Jan 30, 2020	Direct wet-mount and Concentration technique	wet+concentration	365	167	17	low	10.1796	4.65753
Getachew M. et al, 2021	2021	institution based	cross-sectional	Oromia	2016	March to June, 2016	Concentration technique	concentration	407	80	12	high	15	2.9484
Alem M. et al, 2013	2013	institution based	cross-sectional	Amhara	2011	February to May 2011	Direct wet-mount	wet	384	55	18	low	32.7273	4.6875
Mekonen AT, 2024	2024	institution based	cross-sectional	Oromia	2023	May to June 2023	Direct concentration technique	concentration	416	125	33	high	26.4	7.93269

## Sheet: Prevalence
Sample size		lower	upper
234	8.54701	5.33	12.67
783	14.1762	11.57	16.43
507	10.6509	8.28	13.72
388	29.3814	24.48	33.52
464	14.6552	11.75	18.25
258	6.97674	3.89	10.11
743	18.5734	16.18	21.82
372	15.5914	12.27	19.73
384	5.20833	2.82	7.18
908	36.1233	32.88	39.12
748	17.1123	14.31	19.69
352	11.0795	7.73	14.27
448	39.9554	35.46	44.54
384	5.46875	2.82	7.18
363	31.405	26.24	35.76
258	6.20155	3.1	8.9
315	33.6508	28.77	39.23
180	20	14.16	25.84
280	8.92857	5.65	12.35
278	17.2662	12.58	21.42
332	0.60241	-0.07	2.07
360	4.44444	1.98	6.02
286	3.84615	1.73	6.27
363	3.0303	1.25	4.75
409	3.17848	1.35	4.65
400	2.75	1.33	4.67
286	13.6364	9.98	18.02
335	2.98507	1.17	4.83
377	5.03979	2.8	7.2
365	4.65753	2.76	7.24
407	2.9484	1.34	4.66
384	4.6875	2.82	7.18
416	7.93269	5.39	10.61

## Sheet: Proportion
cases	Case H	Proportion	SE	Lower	Upper	Proportion	lower	upper
38	20	0.526316	0.0809983	0.368	0.685	52.6	36.8	68.5
595	111	0.186555	0.0159701	0.155	0.218	18.7	15.5	21.8
161	54	0.335404	0.0372092	0.262	0.408	33.5	26.2	40.8
159	114	0.716981	0.0357242	0.647	0.787	71.7	64.7	78.7
97	68	0.701031	0.0464832	0.61	0.792	70.1	61	79.2
76	18	0.236842	0.0487674	0.141	0.332	23.7	14.1	33.2
145	138	0.951724	0.0178007	0.917	0.987	95.2	91.7	98.7
92	58	0.630435	0.0503236	0.532	0.729	63	53.2	72.9
76	20	0.263158	0.0505113	0.164	0.362	26.3	16.4	36.2
395	328	0.83038	0.0188833	0.793	0.867	83	79.3	86.7
436	128	0.293578	0.0218097	0.251	0.336	29.4	25.1	33.6
135	39	0.288889	0.0390092	0.212	0.365	28.9	21.2	36.5
229	179	0.781659	0.0272997	0.728	0.835	78.2	72.8	83.5
66	21	0.318182	0.0573324	0.206	0.431	31.8	20.6	43.1
120	114	0.95	0.0198956	0.911	0.989	95	91.1	98.9
96	16	0.166667	0.0380363	0.092	0.241	16.7	9.2	24.1
135	106	0.785185	0.0353469	0.716	0.854	78.5	71.6	85.4
38	36	0.947368	0.0362235	0.876	1.018	94.7	87.6	101.8
99	25	0.252525	0.043665	0.167	0.338	25.3	16.7	33.8
74	48	0.648649	0.0554957	0.54	0.757	64.9	54	75.7
5	2	0.4	0.219089	-0.029	0.829	40	-2.9	82.9
68	16	0.235294	0.0514397	0.134	0.336	23.5	13.4	33.6
22	11	0.5	0.1066	0.291	0.709	50	29.1	70.9
50	11	0.22	0.0585833	0.105	0.335	22	10.5	33.5
74	13	0.175676	0.0442373	0.089	0.262	17.6	8.9	26.2
67	11	0.164179	0.0452562	0.075	0.253	16.4	7.5	25.3
57	39	0.684211	0.0615682	0.564	0.805	68.4	56.4	80.5
72	10	0.138889	0.0407565	0.059	0.219	13.9	5.9	21.9
57	19	0.333333	0.0624391	0.211	0.456	33.3	21.1	45.6
167	17	0.101796	0.0233989	0.056	0.148	10.2	5.6	14.8
80	12	0.15	0.0399218	0.072	0.228	15	7.2	22.8
55	18	0.327273	0.0632693	0.203	0.451	32.7	20.3	45.1
125	33	0.264	0.0394263	0.187	0.341	26.4	18.7	34.1
